# Supplementary material for: Estrogen-related receptor alpha mitigates radiation-induced bowel injury through gut enrichment of Bacteroides vulgatus
Source: Gut Microbes. 2025 Aug 19;17(1):2541020. doi: 10.1080/19490976.2025.2541020 (PMC12366819; doi:10.1080/19490976.2025.2541020)
Supplement: Supplemental Material [file KGMI_A_2541020_SM2493.zip]

Archive with 3 entries (2 files):
- 2541020/
- 2541020/suppl.7z
- 2541020/Suppl_clean_2_revised__1_.docx
